# Supplementary material for: Plant and Native Microorganisms Amplify the Positive Effects of Microbial Inoculant
Source: Microorganisms. 2023 Feb 24;11(3):570. doi: 10.3390/microorganisms11030570 (PMC10055949; doi:10.3390/microorganisms11030570)
Supplement: Supplementary file 1 [file microorganisms-11-00570-s001.zip]

Archive with 1 entries (1 files):
- microorganisms-2202044-supplementary.pdf
